# Supplementary material for: Challenges and opportunities for greater public-private partnership for the implementation of the WHO operational framework for building climate resilient health systems to improve malaria control and elimination in Sub-Saharan Africa: a rapid review
Source: Front Health Serv. 2025 Sep 9;5:1593923. doi: 10.3389/frhs.2025.1593923 (PMC12459204; doi:10.3389/frhs.2025.1593923)
Supplement: Supplementary file 1 [file Table1.xlsx]

## Sheet: Sam
Paper Title	Preliminaries	Introduction	Design	Sampling	Data Collection	Ethical Matters	Results	Discussion	Overall Score (/5)
Optimizing Investments in Malaria Treatment and Diagnosis (Cohen et al., 2012)	4	5	5	5	4	1	5	5	4.25
Strengthening capacities and resource allocation for co-production of health research in LMICs (Agyepong et al., 2021)	5	4.6	4.3	4	4	3	4	5	4.2375
African-led health research and capacity building—Is it working? (Kasprowicz et al., 2020)	5	5	4	4	4	3	4.5	5	4.3125
Evaluation of the partnership between INGOs and the State in Mozambique (Munyangaju et al., 2021)	4	5	4	3.5	4	3	4.5	5	4.125
COVID-19 easing of competition rules in South Africa (Abdullah et al., 2024)	4	4	3.5	3	3.5	3	4	5	3.75
Improving rational use of ACTs through diagnosis-dependent subsidies in Kenya (O'Meara et al., 2018)	5	5	5	4	5	5	5	5	4.875
Expanding access through clinic models in rural Kenya (Gatakaa et al., 2019)	4	5	4	4	4.5	4.5	4	4.5	4.3125
“Get us partnerships!” North/South experiences (Craveiro et al., 2020)	5	5	4.5	4	4	3.5	4.5	5	4.4375
Enhancing Formal Educational and In-Service Training Programs in Rural Rwanda (Cancedda et al., 2014)	5	5	4.5	4	4	4	4.5	5	4.5
Leveraging MOOCs for healthcare education in Rwanda (no listed author/year)	5	5	4	3.5	4	3	4	5	4.1875
Challenges in health service delivery under PPP in Tanzania: stakeholders’ views from Dar es Salaam region (Nuhu et al., 2020)	5	5	4.5	3	4	3.3	4.5	4.3	4.2

## Sheet: MM
Paper Title	Preliminaries	Introduction	Design	Sampling	Data Collection	Ethical Matters	Results	Discussion	Overall Score (/5)
Optimizing Investments in Malaria Treatment and Diagnosis (Cohen et al., 2012)	5	5	4	5	4	3	5	5	4.5
Strengthening capacities and resource allocation for co-production of health research in LMICs (Agyepong et al., 2021)	5	5	4	3.2	3.2	4	5	5	4.3
African-led health research and capacity building—Is it working? (Kasprowicz et al., 2020)	5	5	4	3	4	3	4	5	4.1
Evaluation of the partnership between INGOs and the State in Mozambique (Munyangaju et al., 2021)	4	4.4	4.3	3.4	3.5	2.8	4	5	3.9
COVID-19 easing of competition rules in South Africa (Abdullah et al., 2024)	4	4	3	3	4	3	4	4	3.6
Improving rational use of ACTs through diagnosis-dependent subsidies in Kenya (O'Meara et al., 2018)	5	5	5	5	5	5	5	5	5
Expanding access through clinic models in rural Kenya (Gatakaa et al., 2019)	4	4	3	3	4	5	4	4	3.9
“Get us partnerships!” North/South experiences (Craveiro et al., 2020)	5	5	5	4	5	5	5	5	4.9
Enhancing Formal Educational and In-Service Training Programs in Rural Rwanda (Cancedda et al., 2014)	5	5	5	5	4	5	5	5	4.9
Leveraging MOOCs for healthcare education in Rwanda (no listed author/year)	5	5	4	4.5	4	3	3.5	4.5	4.2
Challenges in health service delivery under PPP in Tanzania: stakeholders’ views from Dar es Salaam region (Nuhu et al., 2020)	5	5	4	3	4	3	4	4.5	4.1

## Sheet: RStudio input
paper_id	rater1_score	rater2_score
1	4.3	4.5
2	4.2	4.3
3	4.3	4.1
4	4.1	3.9
5	3.8	3.6
6	4.9	5
7	4.3	3.9
8	4.4	4.9
9	4.5	4.9
10	4.2	4.2
11	4.2	4.1

## Sheet: Results
				Average Score Intraclass Correlation Model: twoway Type : agreement Subjects = 12 Raters = 2 ICC(A,2) = 0.859 F-Test, H0: r0 = 0 ; H1: r0 > 0 F(11,11.1) = 6.61 , p = 0.00195 95%-Confidence Interval for ICC Population Values: 0.498 < ICC < 0.96 ICC: 0.86 Confidence Interval: [0.50, 0.96] Reliability: Excellent
